# Supplementary material for: Base-Calling Algorithm with Vocabulary (BCV) Method for Analyzing Population Sequencing Chromatograms
Source: PLoS One. 2013 Jan 28;8(1):e54835. doi: 10.1371/journal.pone.0054835 (PMC3557274; doi:10.1371/journal.pone.0054835)
Supplement: Figure S2 — Error tolerance of blastn and STAP SSU classifications methods. We built the one dataset of randomly selected 100 sequences that correspond to a PCR fragment of 16S rRNA gene and five datasets obtained by randomly substituting a certain portion of sequence positions in the original dataset with the step of 5%. Sequences in each dataset were classified by the STAP phylogenetic method (see Supplementary Methods S1 for details) and by blastn similarity search against the STAP database. A. Fraction of sequences that kept their original taxonomic assignment in each dataset for both methods – the STAP phylogenetic analysis (Tree2) and blastn. B. Fraction of sequences in each dataset that had blastn refinement of the phylogenetically robust STAP categories: “0” – no differences between the blastn and the STAP taxonomy assignments, “1” – no more than one taxonomy level difference between blastn and the STAP taxonomy assignments (this usually corresponded to blastn refinement up to genera level of the STAP sequence assignment into family taxonomic level). (XLSX) [file pone.0054835.s002.xlsx]

## Sheet: figS2
A
B
Figure S2. Error tolerance of blastn and STAP SSU classifications methods. We built the one dataset of randomly selected 100 sequences that correspond to a PCR fragment of 16S rRNA gene and five datasets obtained by randomly substituting a certain portion of sequence positions in the original dataset with the step of 5%. Sequences in each dataset were classified by the STAP phylogenetic method (s…

## Sheet: Лист1
Taxonomy Depth Difference - D
Method	Tree2					Method	BlastN				Method	BlastN vs Tree2
	TDD						TDD					TDD
ID%	ER	0(%)	0	1	other		0(%)	0	1	other		2+other(%)	0	1	more
100	0	100	100	0	0		100	100	0	0		78	78	15	7
95	5	92	92	7	1		99	99	1	0		78	78	13	9
90	10	91	91	7	2		100	100	0	0		78	78	13	9
85	15	92	92	7	1		98	98	2	0		84	84	8	8
80	20	90	90	5	5		86	86	9	5		72	72	10	18
75	25	68.3673	67	12	19		59.1837	58	10	30		36.7347	36	13	49
