# Supplementary material for: Base-Calling Algorithm with Vocabulary (BCV) Method for Analyzing Population Sequencing Chromatograms
Source: PLoS One. 2013 Jan 28;8(1):e54835. doi: 10.1371/journal.pone.0054835 (PMC3557274; doi:10.1371/journal.pone.0054835)
Supplement: Table S3 — BCV indel calling accuracy (9 b.p. deletion). BCV was tested on the dataset provided in [27] study. The chromatograms for two component mixtures have been processed by BCV. The portion of a variant with deletion in a mixture is specified in the sample name. Each mixture was sequenced in 3 replicates marked by v1–v3, e.g. 15_v3 - the variant with deletion comprises 15% of the mixture and the third replicate has been sequenced. Table rows correspond to the deletions that are predicted by BCV. The predicted indel sizes, location on the reference sequence (ref:loc), location relative to the annotated indel (loc:error) are also shown. The column “primer” contains the names of the sequencing primers. The (!) sign marks the 9 b. p. indel predictions that BCV reports as having the maximal likelihood for the corresponding sample. Notes: 1. Cloned mtDNA fragments occupy positions 101. 367 of the reference sequence. 2. 249–259 - annotated position of the 9 bp deletion [27]. Tandem repeat (CCCCCTCTA)2 is located in positions 250–267, thus the deletion (249,259) is indistingushable of the 9 bp delition (258–268). 3. Indels of length 1–2 bp are likely to be artificial and are ignored in subsequent analysis. (XLS) [file pone.0054835.s005.xls]

## Sheet: Лист1
Supplementary Table S3. BCV indel calling accuracy (9 b.p. deletion).
	sample	primer	size^3	ref:loc^1,2	loc. error
	5_v1	sp6	-1	335-337	n/a
	5_v1	sp6	-2	360-363	n/a
	5_v2	sp6	-1	324-326	n/a
	5_v2	sp6	-2	364-367	n/a
	5_v3	sp6	-1	327-329	n/a
	5_v3	sp6	-2	359-362	n/a
	10_v1	t7	-9	272-282	+14
	10_v1	sp6	-2	359-362	n/a
	10_v2	t7	-9	274-284	+16
	10_v2	sp6	-1	305-307	n/a
	10_v2	sp6	-2	350-353	n/a
	10_v3	sp6	-9	189-199	-69
	10_v3	t7	-9	273-283	+15
	10_v3	sp6	-1	305-307	n/a
	10_v3	sp6	-2	358-361	n/a
	15_v1	t7!	-9	259-269	+1
	15_v1	sp6	-9	258-268	0
	15_v1	sp6	-1	317-319	n/a
	15_v1	sp6	-2	464-467	n/a
	15_v2	t7!	-9	259-269	+1
	15_v2	sp6	-9	255-265	-3
	15_v2	sp6	-1	317-319	n/a
	15_v2	sp6	-2	358-361	n/a
	15_v3	t7!	-9	259-269	+1
	15_v3	sp6	-9	258-268	0
	15_v3	sp6	-1	317-319	n/a
	15_v3	sp6	-2	351-354	n/a
	20_v1	t7!	-9	259-269	+1
	20_v1	sp6	-9	258-268	0
	20_v1	sp6	-1	317-319	n/a
	20_v1	sp6	-2	355-358	n/a
	20_v2	t7!	-9	259-269	+1
	20_v2	sp6	-9	255-265	-3
	20_v2	sp6	-1	317-319	n/a
	20_v2	sp6	-2	360-363	n/a
	20_v3	t7!	-9	259-269	+1
	20_v3	sp6	-9	255-265	-3
	20_v3	sp6	-1	335-337	n/a
	20_v3	sp6	-2	359-362	n/a
The chromatograms for two component mixtures have been processed by BCV. The portion of a variant with deletion in a mixture is specified in the sample name. Each mixture was sequenced in 3 replicates marked by v1-v3, e.g. 15_v3 - the variant with deletion comprises 15% of the mixture and the third replicate has been sequenced. Table rows correspond to the deletions that are predicted by BCV. The…
Zhidkov,I., Cohen,R., Geifman,N., Mishmar,D. and Rubin,E. (2011) CHILD: a new tool for detecting low-abundance insertions and deletions in standard sequence traces. Nucleic Acids Res., 39, e47.
