# Supplementary material for: Base-Calling Algorithm with Vocabulary (BCV) Method for Analyzing Population Sequencing Chromatograms
Source: PLoS One. 2013 Jan 28;8(1):e54835. doi: 10.1371/journal.pone.0054835 (PMC3557274; doi:10.1371/journal.pone.0054835)
Supplement: Table S4 — BCV indel calling accuracy (51 b.p. deletion). BCV was tested on the dataset provided in [27] study. The chromatograms for two component mixtures has been processed by BCV. The portion of the variant with indel is specified in the sample name. Each mixture was sequenced in 3 replicates marked by v1–v3, e.g. v3_15 - the deletion variant comprizes 15% of the mixture and the third replicate has been sequenced. In the table, rows are deletions predicted by BCV. The predicted indel sizes, locations on the reference sequence (ref:loc), locations relative the annotated indel (loc:error) are shown. The “n.d.” means indel is not detected. Notes: 1. Cloned mtDNA fragments occupy positions 1–722 of the reference sequence. 2. 297–348 - annotated position of the 51 bp deletion [27]. The major variant in the mixture has unannotated insertion of 1 bp within (C)5 repeat in positions 311.315, thus the 51 bp deletion in the minor variant corresponds to 50 bp deletion relative the reference sequence (NC_012920). The motif (CCAAACCCCC) is located in positions 298.306 and in 348.356, thus the deletion (297,348) is indistingushable of the 51 bp delition (306–357). 3. Indels of length 1–2 bp are likely to be artificial and are ignored in subsequent analysis. (XLS) [file pone.0054835.s006.xls]

## Sheet: Лист1
Supplementary Table S4. BCV indel calling accuracy (51b.p. deletion).
	sample	size^3	ref:loc^1,2	loc. error
	v1_wt	n.d.
	v1_2.5	n.d.
	v2_2.5	n.d.
	v3_2.5	n.d.
	v1_5	n.d.
	v2_5	n.d.
	v3_5	n.d.
	v1_7.5	n.d.
	v2_7.5	n.d.
	v3_7.5	n.d.
	v1_10	n.d.
	v2_10	n.d.
	v3_10	n.d.
	v1_15	n.d.
	v2_15	n.d.
	v3_15	-52	347-400	n/a
	v3_15	-1	93-95	n/a
	v1_20	n.d.
	v2_20	-51	338-390	+32
	v3_20	-51	308-360	+2
	v3_20	-1	48-50	n/a
	v1_25	-51	330-382	+24
	v3_25	-51	302-360	-4
	v3_25	-1	16-18	n/a
	v2_25	-51	309-360	+3
	v1_30	-51	306-357	0
	v2_30	-51	308-359	+2
	v3_30	-51	306-357	0
	v3_30	-53	441-494	n/a
	v3_30	-1	31-33	n/a
	v1_50	-51	306-357	0
	v1_50	-1	420-422	n/a
	v2_50	-51	306-357	0
	v2_50	2	596-599	n/a
	v3_50	-51	306-357	0
BCV was tested on the dataset provided in [Zhidkov11] study. The chromatograms for two component mixtures has been processed by BCV. The portion of the variant with indel is specified in the sample name. Each mixture was sequenced in 3 replicates marked by v1-v3, e.g. v3_15 - the deletion variant comprizes 15% of the mixture and the third replicate has been sequenced. In the table, rows are delet…
Zhidkov,I., Cohen,R., Geifman,N., Mishmar,D. and Rubin,E. (2011) CHILD: a new tool for detecting low-abundance insertions and deletions in standard sequence traces. Nucleic Acids Res., 39, e47.
