# Supplementary material for: Base-Calling Algorithm with Vocabulary (BCV) Method for Analyzing Population Sequencing Chromatograms
Source: PLoS One. 2013 Jan 28;8(1):e54835. doi: 10.1371/journal.pone.0054835 (PMC3557274; doi:10.1371/journal.pone.0054835)
Supplement: Table S5 — Results of the BLAST search of BCV-predicted DNA variants in Greengenes database for RipSeq example chromatograms. The BCV mixture deconvolution analysis was applied to usage examples available for RipSeq web server (https://www.ripseq.com/login/login.aspx Accessed 20 Dec. 2012). For each chromatogram the corresponding RipSeq prediction (RipSeq pred.) is shown. Sequences predicted by BCV for each chromatogram (their names are shown in the “BCV pred.” column) that have the expected portion in a mixture higher than 5% are searched by BLAST versus Greengenes database (http://greengenes.lbl.gov/cgi-bin/nph-index.cgi Accessed 20 Dec. 2012) with default parameters. The score of the best hit, identity, alignment length, accession number and the organism name are shown for each BCV prediction. Blast hits those scores are fewer by no more than two bits than the best hit score also are shown. For each genus only one prediction with the maximum score allowed. Hits with identity less than 80% were ignored. The predicted species for each chromatogram are in bold. *The Peptostreptococcus micros is a basonym for the Parvimonas micra. (XLS) [file pone.0054835.s007.xls]

## Sheet: Лист1
Supplementary Tablle S5. Results of BLAST search of BCV predicted DNA variants in Greengenes database for RipSeq example chromatograms
Chromatogram Name	RipSeq pred.	BCV pred.	Score	Identity	Match Length	Accession	prokMSAname
1-500_abdominal_abscess	Anaerococcus (F) vaginalis
	Parvimonas (F) micra*
		1	440	98.31	474	AF542229.1	Anaerococcus vaginalis str. CCUG 31349
		2	400	93.80	484	AY323523.1	Peptostreptococcus micros str. ATCC
1-500_bile	Escherichia (F) coli / Shigella (F) dysenteriae
	Fusobacterium (F) nucleatum
		1	399	98.20	445	AB550231.1	Fusobacterium nucleatum ATCC 10953 subsp. polymorphum str. JCM 12990
		2	310	94.03	385	NC_004431.1	Escherichia coli str. CFT073
300-800_Blood_culture_broth	Bacteroides (F) dorei / Bacteroides (F) vulgatus
	Sutterella (F) wadsworthensis
	Desulfovibrio (F) pigra
		1	360	97.67	429	EU728705.1	Bacteroides vulgatus str. DJF_B081
		5	270	89.49	428	HM037997.1	Sutterella wadsworthensis str. WAL 9799
300-800_brain_abscess	Fusobacterium (R) nucleatum
	Streptococcus (R) anginosus / Streptococcus (R) intermedius
	Parvimonas (R) micra*
		1	401	99.28	419	AJ810275.1	Fusobacterium nucleatum str. JC-208
		2	367	96.11	411	AF542231.1	Peptostreptococcus micros str. ATCC 33270
		8	263	94.50	309	DQ232521.1	Streptococcus subsp. constellatus str. CIP 105046
1-500_pleural_fluid	Parvimonas (F) micra
		1	355	95.28	487	AY323523.1	Peptostreptococcus micros str. ATCC 33270
300-800_pleural_fluid	Streptococcus (F) intermedius
	Fusobacterium (F) naviforme / Fusobacterium (F) nucleatum
	Parvimonas (F) micra*
		1	273	95.29	382	GU561355.1	Fusobacterium nucleatum str. AGU7
		6	201	84.55	382	AF104673.1	Streptococcus intermedius str. 488
300-800_spleen_abscess	Sutterella (F) wadsworthensis
	Escherichia (F) coli / Shigella (F) flexneri
		1	395	98.63	438	GQ222401.1	Escherichia coli str. FUA 1062
		1	395	98.63	438	NR_026331.1	Shigella flexneri str. ATCC 29903	1
		2	376	96.95	426	L37785.1	Sutterella wadsworthensis str. 7877
1-500_chronic_wound.	Corynebacterium (F) tuberculostearicum
	Staphylococcus (F) haemolyticus
		1	398	96.57	467	AJ438047.1	Corynebacterium tuberculostearicum str. CIP102124
		27	278	89.43	407	AP006716.1	Staphylococcus haemolyticus str. JCSC1435
Results of the BLAST search of BCV-predicted DNA variants in Greengenes database for RipSeq example chromatograms. The BCV mixture deconvolution analysis was applied to usage examples available for RipSeq web server (https://www.ripseq.com/login/login.aspx Accessed 20 Dec. 2012). For each chromatogram the corresponding RipSeq prediction (RipSeq pred.) is shown. Sequences predicted by BCV for each…
* The Peptostreptococcus micros is a basonym for the Parvimonas micra
